# Supplementary material for: Dietary vitamin E reaches the mitochondria in the flight muscle of zebra finches but only if they exercise
Source: PLoS One. 2021 Jun 28;16(6):e0253264. doi: 10.1371/journal.pone.0253264 (PMC8238215; doi:10.1371/journal.pone.0253264)
Supplement: S1 File — The R code associated with the models and figures in this manuscript. (R) [file pone.0253264.s001.R]

#######Libraries######
library(dplyr)
library(multcompView)
library(ggthemes)
library(Rmisc)
library(emmeans)
library(Hmisc)
library(pwr)
library(MuMIn)
library(bbmle)
library(broom)
library(lmtest)
library(grid)
library(gridExtra)
#####load data####
df.isotope<-read.csv("./Data3/ZEFI_isotope3.csv", na = "")

df.blood<-df.isotope %>% select(bird_id, Group_id, 
                                hrs_gav, dH_blood, amt_gav, ex_day, realtime, 
                                date_sac)
df.blood$bird_id<-as.factor(df.blood$bird_id)
df.blood$Group_id<-as.factor(df.blood$Group_id)
#df.blood$hrs_gav<-as.factor(df.blood$hrs_gav)

df.blood<-na.omit(df.blood)
str(df.blood)
df.blood$Group_id<-relevel(df.blood$Group_id, ref = "Background")

BBnull<-lm(dH_blood ~1, data = df.blood)
BB1<-lm(dH_blood ~Group_id, data = df.blood)
BB2<-lm(dH_blood ~ hrs_gav, data = df.blood)
BB3<-lm(dH_blood ~ amt_gav, data = df.blood)
BB4<-lm(dH_blood ~ Group_id + amt_gav, data = df.blood)
BB5<-lm(dH_blood ~ Group_id + hrs_gav, data = df.blood)
BB6<-lm(dH_blood ~ hrs_gav + amt_gav, data = df.blood)

BB7<-lm(dH_blood ~ Group_id + hrs_gav + amt_gav, data = df.blood)

anova(BBnull,  BB2, BB3,BB1, BB4, BB5, BB6, BB7)

summary(BB7)

#####Isotope Data from Blood Samples#####
df.isotope<-read.csv("./Data3/ZEFI_isotope3.csv", na = "")
df.blood<-df.isotope %>% select(bird_id, Group_id, Group_id2,
                                hrs_gav, dH_blood, amt_gav, ex_day, realtime, 
                                date_sac)
df.blood<-na.omit(df.blood)
str(df.blood)

df.blood$Group_id<-relevel(df.blood$Group_id, ref = "Background")

BBnull<-lm(dH_blood ~1, data = df.blood)
BB0<-lm(dH_blood ~ Group_id * hrs_gav + amt_gav + ex_day, data = df.blood, 
        na.action=na.fail)
summary(BB0)

dredgeBB<-dredge(BB0, evaluate = TRUE, rank = "AICc")
dredgeBB
#Preliminary dredge pulled 2 models w delta < 3 but only 1 w delta <2
#Grp_id + hrs_gav
BB1<-lm(dH_blood ~ Group_id + hrs_gav, data = df.blood)
BB1
summary(BB1)
BB2<-lm(dH_blood ~ Group_id, data = df.blood)
BB2
BB3<-lm(dH_blood ~ Group_id + hrs_gav + amt_gav, data = df.blood)
BB3
summary(BB1)$coef %>% round(digits = 2)
summary(BB2)$coef %>% round(digits = 3)
AICctab(BBnull, BB1, BB2, BB3, BB0)
summary(BB1)
#BB1 seems to be the "best" model
intercepts <- c(coef(BB1)["(Intercept)"],
                coef(BB1)["(Intercept)"] + coef(BB0)["Group_idTrained"],
                coef(BB1)["(Intercept)"] + coef(BB0)["Group_idUntrained"],
                coef(BB1)["(Intercept)"] + coef(BB0)["hrs_gav"])
intercepts
#####Power analysis for Blood Isotope Data####
table(df.blood$Group_id)
#Untrained
pwr.f2.test(u = 3, f2 = (0.7911/(1 - 0.7911)), sig.level = 0.05, v = (8-3-1))
#Trained
pwr.f2.test(u = 3, f2 = (0.7911/(1 - 0.7911)), sig.level = 0.05, v = (7-3-1))

#####emmeans for BB1 #####
summary(BB1)
tidy(BB1)
BB1.rg <- ref_grid(BB1)
BB1.emm.s<-emmeans(BB1.rg, "Group_id")
(summary(BB1.emm.s))
confint(BB1.emm.s)  ##, adjust = "bonferroni"
test(BB1.emm.s)
pairs(BB1.emm.s)


#####Plot Blood Isotopes####
bloodsum = summarySE(df.blood, 
                     measurevar="dH_blood", 
                     groupvars=c("Group_id", "Group_id2", "hrs_gav"), na.rm = TRUE)
bloodsum
bloodsum$Group_id2<-factor(bloodsum$Group_id2, 
                           levels=c("Background","Trained2", "Trained1", "Untrained2", 
                                    "Untrained1"))
bloodsum$Group_id<-factor(bloodsum$Group_id, 
                          levels=c("Background","Trained", "Untrained"))

supp.labs <- c("Background", "Exercised", "Unexercised")
names(supp.labs) <- c("Background","Trained", "Untrained")
#plot blood 2
Plot_blood<-ggplot(bloodsum, aes(x = Group_id2,
                                 y = dH_blood, colour = factor(Group_id))) + 
  geom_errorbar(aes(ymin=dH_blood-se, 
                    ymax=dH_blood+se), 
                width=.2, size=0.8)+
  geom_point(aes(Group_id2, y=dH_blood,
                 shape = factor(hrs_gav), size = 2)) + 
  geom_point(data = df.blood, aes(Group_id2, dH_blood, shape = factor(hrs_gav)),
             size = 2, alpha = 0.5)+
  coord_cartesian(ylim = c(-200,0))+ 
  theme_hc() + xlab("") +
  ylab(expression(bold(atop(paste(delta,"D ",alpha,
                                  "-tocopherol (\u2030)"), "in Whole Blood")))) +
  scale_shape_manual(values = c(19, 8, 17)) +
  xlab("Time Since Gavage") +
  scale_color_manual(values = c("#283462", "#6e2142", "#216583")) + 
  scale_x_discrete(breaks = c("Background", "Trained2", "Trained1", 
                              "Untrained2", 
                              "Untrained1"), 
                   labels = c("Background ","6.5 hrs", 
                              "22.5 hrs", "6.5 hrs", 
                              "22.5 hrs"))+
  theme(legend.title = element_blank(),legend.position = "none", 
        axis.title = element_text(family = "sans", 
                                  color = "#2e2d2d", size = 10, 
                                  face = "bold"), 
        axis.text = element_text(family = "sans", size = 10,
                                 color = "#2e2d2d"))+
  facet_grid(.~ Group_id, scales = "free_x", 
             labeller = labeller(Group_id = supp.labs))+
  theme(strip.text = element_text(family = "sans",
                                  color = "#fafafa", face = "bold", size = 8),
        strip.text.x = element_text(margin = margin(0.5,1,0.5,1, "cm"),
                                    vjust = 3)) 
#theme(plot.margin=unit(c(7.5, 5.5, 5.5, 5.5), "points"))
Plot_blood
grid.newpage()
Plot_blood<-ggplot_gtable(ggplot_build(Plot_blood))
stripr <- which(grepl('strip-t', Plot_blood$layout$name))
fills <- c("#283462", "#6e2142", "#216583")
k <- 1
for (i in stripr) {
  j <- which(grepl('rect', Plot_blood$grobs[[i]]$grobs[[1]]$childrenOrder))
  Plot_blood$grobs[[i]]$grobs[[1]]$children[[j]]$gp$fill <- fills[k]
  k <- k+1
}
grid::grid.draw(Plot_blood)
 ggsave(Plot_blood,filename='./PlosBio_plots/Fig1_r.tiff',
       dpi = 600, width = 5.2, unit = "in")

#####Isotope Data from Mitochondria Samples#####
df.isotope<-read.csv("./Data3/ZEFI_isotope3.csv", na = "")
df.mito<-df.isotope %>% select(bird_id, Group_id, Group_id2,
                               hrs_gav, dH_mito, amt_gav, ex_day, realtime, 
                               date_sac)
df.mito
df.mito<-na.omit(df.mito)
str(df.mito)

df.mito$Group_id<-relevel(df.mito$Group_id, ref = "Background")

mnull<-lm(dH_mito ~1, data = df.mito)
m0<-lm(dH_mito ~ Group_id*hrs_gav + amt_gav, data = df.mito, 
       na.action=na.fail)
summary(m0)

#Preliminary dredge pulled 2 models w delta < 3
m1<-lm(dH_mito ~ Group_id + hrs_gav + Group_id:hrs_gav, data = df.mito)
summary(m1)
m2<-lm(dH_mito ~ hrs_gav, data = df.mito)
m3<-lm(dH_mito ~ Group_id:hrs_gav, data = df.mito)
m4<-lm(dH_mito ~ 1, data =df.mito)
m5<-lm(dH_mito ~ Group_id + hrs_gav, data = df.mito)

summary(m1)$coef %>% round(digits = 3)
summary(m2)$coef %>% round(digits = 3)
AICctab(m4, m1, m2, m5, base=TRUE,logLik=TRUE, weights = TRUE)

summary(m1)
summary(m5)

#####Power analysis for Mitochondria Isotope Data####

summary(m1)
table(df.mito$Group_id)
test.mito<-pwr.f2.test(u = 3, f2 = ( 0.7719 /(1 -  0.7719)),
                       sig.level = 0.5, v = (7-3-1))
test.mito

###power: 0.998

###Plotting Mito: #####
mitosum = summarySE(df.mito, 
                    measurevar="dH_mito", 
                    groupvars=c("Group_id", "Group_id2", "hrs_gav"), na.rm = TRUE)
mitosum
mitosum$Group_id2<-factor(mitosum$Group_id2, 
                          levels=c("Background","Trained2", "Trained1", "Untrained2", 
                                   "Untrained1"))
mitosum$Group_id<-factor(mitosum$Group_id, 
                         levels=c("Background","Trained", "Untrained"))
mitosum
levels(as.factor(mitosum$Group_id))
supp.labs <- c("Background", "Exercised", "Unexercised")
names(supp.labs) <- c("Background","Trained", "Untrained")

##
Plot_mito<-ggplot(mitosum, aes(x = Group_id2,
                               y = dH_mito, 
                               colour = factor(Group_id))) + 
  geom_errorbar(aes(ymin=dH_mito-sd, 
                    ymax=dH_mito+sd), 
                width=.2, size=0.8)+
  geom_point(aes(Group_id2, y=dH_mito,
                 shape = factor(hrs_gav)), size =2) +
  geom_point(data = df.mito, aes(Group_id2, dH_mito, 
                                 shape = factor(hrs_gav)),
             size = 2, alpha = 0.4)+
  coord_cartesian(ylim = c(-90,-0))+ 
  theme_hc() + xlab("") +
  ylab(expression(bold(atop(paste(delta,"D ",alpha,
                                  "-tocopherol (\u2030)"),"in Isolated Mitochondria")))) +
  scale_shape_manual(values = c(19, 8, 17)) +
  xlab("Time Since Gavage") +
  scale_color_manual(values = c("#283462", "#6e2142", "#216583")) + 
  scale_x_discrete(breaks = c("Background", "Trained2", "Trained1", 
                              "Untrained2", 
                              "Untrained1"), 
                   labels = c("Background ","6.5 hrs", 
                              "22.5 hrs", "6.5 hrs", 
                              "22.5 hrs"))+
  theme(legend.title = element_blank(),legend.position = "none", 
        axis.title = element_text(family = "sans", 
                                  color = "#2e2d2d", size = 10, 
                                  face = "bold"), 
        axis.text = element_text(family = "sans", size = 10,
                                 color = "#2e2d2d"))+
  facet_grid(.~ Group_id, scales = "free_x", 
             labeller = labeller(Group_id = supp.labs))+
  theme(strip.text = element_text(family = "sans",
                                  color = "#fafafa", face = "bold", size = 8),
        strip.text.x = element_text(margin = margin(0.5,1,0.5,1, "cm"),
                                    vjust = 3)) 
#theme(plot.margin=unit(c(7.5, 5.5, 5.5, 5.5), "points"))
Plot_mito
grid.newpage()
Plot_mito<-ggplot_gtable(ggplot_build(Plot_mito))
stripr <- which(grepl('strip-t', Plot_mito$layout$name))
fills <- c("#283462", "#6e2142", "#216583")
k <- 1
for (i in stripr) {
  j <- which(grepl('rect', Plot_mito$grobs[[i]]$grobs[[1]]$childrenOrder))
  Plot_mito$grobs[[i]]$grobs[[1]]$children[[j]]$gp$fill <- fills[k]
  k <- k+1
}
grid::grid.draw(Plot_mito)

ggsave(Plot_mito,filename='./PlosBio_plots/Fig2_r.tiff',dpi = 600, width = 5.2,
       unit = "in")

##Ranges for bkg####
df.mito_bkg<-subset(df.mito, Group_id == "Background")
range(df.mito_bkg$dH_mito,na.rm=FALSE)
df.blood_bkg<-subset(df.blood, Group_id == "Background")
range(df.blood_bkg$dH_blood,na.rm=FALSE)
