# Supplementary material for: Dietary vitamin E reaches the mitochondria in the flight muscle of zebra finches but only if they exercise
Source: PLoS One. 2021 Jun 28;16(6):e0253264. doi: 10.1371/journal.pone.0253264 (PMC8238215; doi:10.1371/journal.pone.0253264)
Supplement: S2 File — The R code associated with the analysis of vitamin E turnover in the blood of zebra finches. (R) [file pone.0253264.s002.R]

##TURNOVER CODE#####
library(easypackages)
libraries("nlme",  "lme4", "MuMIn", 
          "AICcmodavg", "multcomp", "tidyverse", 
          "devtools", "Hmisc", "summarytools", "reshape2", "ggplot2", "ggthemes", 
          "FSA", "ggpmisc", "Rmisc", "ggrepel", "knitr")

options(scipen = 888, digits = 4)

#####Data#####
turn<-read.csv("./Data3/Turnover_data.csv", na="")
kable(turn)


# Starting Values Blood ---------------------------------------------------------
#infinity starting values:
s.inf<-mean(turn$dH_blood[turn$time_1==50],na.rm=T)
#difference starting values:
s.diff<-(mean(turn$dH_blood[turn$time_1==50],na.rm=T)
         -mean(turn$dH_blood[turn$time_1==6.5],na.rm=T))
start.tau5<-25
start.tau<-30
start.tau2<-50
start.tau3<-10
start.tau4<-150
start.taum<-1800

#time 2
turn$time_1


#change the time: 90
turn$time_2[turn$time_2>23] <- 180
turn$time_2

# Get the sum of the squared residuals.
#print(sum(resid(model1)^2))

#change the time: 100
turn$time_2[turn$time_2>23] <- 180
turn$time_2

# start.tau5<-25
# start.tau<-30
# start.tau2<-50
# start.tau3<-10
# start.tau4<-150
# start.taum<-1800
start<-(start = list(inf=s.inf,
                     diff=s.diff,
                     tau=start.tau))
#plot
x <- turn$time_2
y <- turn$dH_blood

model3 <- nls(y~inf
              +diff*exp((-x)/tau),
              start=list(inf=s.inf,
                         diff=s.diff,
                         tau=start.tau),na.action=na.omit)
summod<-summary(model3)
logLik(model3) # using print.logLik() method
kable(summod$coef, 
      digits = c(3, 3, 3, 4), format = 'markdown')

# model comparisons ------------------------------------------------------------
turn1<-read.csv("./Data3/Turnover_data.csv", na="")
turn<-turn1
turn$time_1[turn$time_2==50] <- 30
x <- turn$time_1
y <- turn$dH_blood
model.70 <- nls(y~inf
                +diff*exp((-x)/tau),
                start=list(inf=s.inf,
                           diff=s.diff,
                           tau=start.tau),na.action=na.omit)
summary(model.70)
logLik(model.70) # using print.logLik() method

#50
turn<-turn1
x <- turn$time_1
y <- turn$dH_blood
model.50 <- nls(y~inf
                +diff*exp((-x)/tau),
                start=list(inf=s.inf,
                           diff=s.diff,
                           tau=start.tau),na.action=na.omit)
summary(model.50)
#70:
turn$time_1[turn$time_1>23] <- 70
x <- turn$time_1
y <- turn$dH_blood
model.70 <- nls(y~inf
                +diff*exp((-x)/tau),
                start=list(inf=s.inf,
                           diff=s.diff,
                           tau=start.tau),na.action=na.omit)
summary(model.70)

#90:
turn$time_1[turn$time_1>69] <- 90

x <- turn$time_1
y <- turn$dH_blood
model.90 <- nls(y~inf
                +diff*exp((-x)/tau),
                start=list(inf=s.inf,
                           diff=s.diff,
                           tau=start.tau),na.action=na.omit)
summary(model.90)

#100:
turn$time_1[turn$time_1>23] <- 100
x <- turn$time_1
y <- turn$dH_blood
model.100 <- nls(y~inf
                 +diff*exp((-x)/tau),
                 start=list(inf=s.inf,
                            diff=s.diff,
                            tau=start.tau),na.action=na.omit)
summary(model.100)

#110:
turn$time_1[turn$time_1>90] <- 110
x <- turn$time_1
y <- turn$dH_blood
model.110 <- nls(y~inf
                 +diff*exp((-x)/tau),
                 start=list(inf=s.inf,
                            diff=s.diff,
                            tau=start.tau),na.action=na.omit)
summary(model.110)

#120
turn$time_1[turn$time_1>90] <- 120
x <- turn$time_1
y <- turn$dH_blood
model.120 <- nls(y~inf
                 +diff*exp((-x)/tau),
                 start=list(inf=s.inf,
                            diff=s.diff,
                            tau=start.tau),na.action=na.omit)
summary(model.120)

#130
turn$time_1[turn$time_1>90] <- 130
x <- turn$time_1
y <- turn$dH_blood
model.130 <- nls(y~inf
                 +diff*exp((-x)/tau),
                 start=list(inf=s.inf,
                            diff=s.diff,
                            tau=start.tau),na.action=na.omit)
summary(model.130)

#140
turn$time_1[turn$time_1>90] <- 140
x <- turn$time_1
y <- turn$dH_blood
model.140 <- nls(y~inf
                 +diff*exp((-x)/tau),
                 start=list(inf=s.inf,
                            diff=s.diff,
                            tau=start.tau),na.action=na.omit)
summary(model.140)

#150
turn$time_1[turn$time_1>90] <- 150
x <- turn$time_1
y <- turn$dH_blood
model.150 <- nls(y~inf
                 +diff*exp((-x)/tau),
                 start=list(inf=s.inf,
                            diff=s.diff,
                            tau=start.tau),na.action=na.omit)
summary(model.150)

#160
turn$time_1[turn$time_1>90] <- 160
x <- turn$time_1
y <- turn$dH_blood
model.160 <- nls(y~inf
                 +diff*exp((-x)/tau),
                 start=list(inf=s.inf,
                            diff=s.diff,
                            tau=start.tau),na.action=na.omit)
summary(model.160)

#170
turn$time_1[turn$time_1>90] <- 170
x <- turn$time_1
y <- turn$dH_blood
model.170 <- nls(y~inf
                 +diff*exp((-x)/tau),
                 start=list(inf=s.inf,
                            diff=s.diff,
                            tau=start.tau),na.action=na.omit)
summary(model.170)

#180
turn$time_1[turn$time_1>90] <- 180
x <- turn$time_1
y <- turn$dH_blood
model.180 <- nls(y~inf
                 +diff*exp((-x)/tau),
                 start=list(inf=s.inf,
                            diff=s.diff,
                            tau=start.tau),na.action=na.omit)
summary(model.180)
logLik(model.180)
#190
turn$time_1[turn$time_1>90] <- 190
x <- turn$time_1
y <- turn$dH_blood
model.190 <- nls(y~inf
                 +diff*exp((-x)/tau),
                 start=list(inf=s.inf,
                            diff=s.diff,
                            tau=start.tau),na.action=na.omit)
summary(model.190)

#200
turn$time_1[turn$time_1>90] <- 200
x <- turn$time_1
y <- turn$dH_blood
model.200 <- nls(y~inf
                 +diff*exp((-x)/tau),
                 start=list(inf=s.inf,
                            diff=s.diff,
                            tau=start.tau),na.action=na.omit)
summary(model.200)

#210
turn$time_1[turn$time_1>90] <- 210
x <- turn$time_1
y <- turn$dH_blood
model.210 <- nls(y~inf
                 +diff*exp((-x)/tau),
                 start=list(inf=s.inf,
                            diff=s.diff,
                            tau=start.tau),na.action=na.omit)
summary(model.210)

#220
turn$time_1[turn$time_1>90] <- 220
x <- turn$time_1
y <- turn$dH_blood
model.220 <- nls(y~inf
                 +diff*exp((-x)/tau),
                 start=list(inf=s.inf,
                            diff=s.diff,
                            tau=start.tau),na.action=na.omit)
summary(model.220)

#230
turn$time_1[turn$time_1>90] <- 230
x <- turn$time_1
y <- turn$dH_blood
model.230 <- nls(y~inf
                 +diff*exp((-x)/tau),
                 start=list(inf=s.inf,
                            diff=s.diff,
                            tau=start.tau),na.action=na.omit)
summary(model.230)

#240
turn$time_1[turn$time_1>90] <- 240
x <- turn$time_1
y <- turn$dH_blood
model.240 <- nls(y~inf
                 +diff*exp((-x)/tau),
                 start=list(inf=s.inf,
                            diff=s.diff,
                            tau=start.tau),na.action=na.omit)
summary(model.240)

#250
turn$time_1[turn$time_1>90] <- 250
x <- turn$time_1
y <- turn$dH_blood
model.250 <- nls(y~inf
                 +diff*exp((-x)/tau),
                 start=list(inf=s.inf,
                            diff=s.diff,
                            tau=start.tau),na.action=na.omit)
summary(model.250)

#260
turn$time_1[turn$time_1>90] <- 260
x <- turn$time_1
y <- turn$dH_blood
model.260 <- nls(y~inf
                 +diff*exp((-x)/tau),
                 start=list(inf=s.inf,
                            diff=s.diff,
                            tau=start.tau),na.action=na.omit)
summary(model.260)

#270
turn$time_1[turn$time_1>90] <- 270
x <- turn$time_1
y <- turn$dH_blood
model.270 <- nls(y~inf
                 +diff*exp((-x)/tau),
                 start=list(inf=s.inf,
                            diff=s.diff,
                            tau=start.tau),na.action=na.omit)
summary(model.270)

#280
turn$time_1[turn$time_1>90] <- 280
x <- turn$time_1
y <- turn$dH_blood
model.280 <- nls(y~inf
                 +diff*exp((-x)/tau),
                 start=list(inf=s.inf,
                            diff=s.diff,
                            tau=start.tau),na.action=na.omit)
summary(model.280)

#300
turn$time_1[turn$time_1>90] <- 300
x <- turn$time_1
y <- turn$dH_blood
model.300 <- nls(y~inf
                 +diff*exp((-x)/tau),
                 start=list(inf=s.inf,
                            diff=s.diff,
                            tau=start.tau),na.action=na.omit)
summary(model.300)

summary(model.180)
library(SciViews)

#Half life: 
ln(2)*1.02875
ln(2)*1.555417
ln(2)*0.5020833

# the retention time (tau) estimate converged on a value of 
#1.02 +/- 0.05 days by 180+ hours 
#Thus, the median residence time or half-life (ln(2) X tau) 
#of gavaged Vit E in the blood was 0.71 days, and that 90% of the gavaged 
#Vit E (2.3 X tau) that appeared in the mitochondria would be replaced 
#within 6.2 days.
